# Supplementary material for: Prospective Study Comparing Outcome following Complete Polypropylene Suture Ligation versus Partial Thin Film Band Attenuation of Congenital Portosystemic Shunts in Dogs
Source: Vet Sci. 2023 Jul 23;10(7):480. doi: 10.3390/vetsci10070480 (PMC10383284; doi:10.3390/vetsci10070480)
Supplement: Supplementary file 1 [file vetsci-10-00480-s001.zip]

Archive with 1 entries (1 files):
- vetsci-2474627-supplementary.pdf
